# Supplementary material for: Polycyclic Aromatic Hydrocarbons and Pancreatic Cancer: An Analysis of the Blood Biomarker, r-1,t-2,3,c-4-Tetrahydroxy-1,2,3,4-tetrahydrophenanthrene and Selected Metabolism Gene SNPs
Source: Nutrients. 2024 Feb 28;16(5):688. doi: 10.3390/nu16050688 (PMC10935191; doi:10.3390/nu16050688)
Supplement: Supplementary file 1 [file nutrients-16-00688-s001.zip]

Archive with 1 entries (1 files):
- nutrients-2776613-supplementary.pdf
